# Supplementary material for: Intestinal Flora Disruption and Novel Biomarkers Associated With Nasopharyngeal Carcinoma
Source: Front Oncol. 2019 Dec 6;9:1346. doi: 10.3389/fonc.2019.01346 (PMC6908496; doi:10.3389/fonc.2019.01346)
Supplement: Supplementary file 2 [file Table_3.xlsx]

## Sheet: 工作表1
Supplementary Table 3 Enriched or depleted phylum, genus and species identified in NPC patients using 16S rRNA sequencing method
A1. Enriched or depleted phylum identified in NPC_F patients as compared with normal controls
Taxonname	Enriched group	p-value	FDR
Fusobacteria	NOR	<0.001	0.00373082
Proteobacteria	NPC_F	0.00111992	0.00447966
Verrucomicrobia	NOR	0.00201989	0.00538636
A2. Enriched or depleted phylum identified in NPC_S patients as compared with normal controls
Taxonname	Enriched group	p-value	FDR
Proteobacteria	NPC_S	<0.001	<0.001
Tenericutes	NOR	0.003897	0.015588
A3. Enriched or depleted phylum identified in NPC_F patients as compared with NPC_S patients
Taxonname	Enriched group	p-value	FDR
Fusobacteria	NPC_S	<0.001	<0.001
Tenericutes	NPC_F	0.0159388	0.0425035
Verrucomicrobia	NPC_S	0.0155771	0.0425035
B1. Enriched or depleted genus identified in NPC_F patients as compared with normal controls
Taxonname	Enriched group	p-value	FDR
Clostridium	NPC_F	<0.001	<0.001
Megamonas	NOR	<0.001	<0.001
Veillonella	NPC_F	<0.001	<0.001
Sutterella	NOR	<0.001	0.000815815
Unspecified_Erysipelotrichaceae	NOR	<0.001	0.00106759
Prevotella	NOR	<0.001	0.00137796
Ruminococcus	NOR	0.000623916	0.00481307
Gemmiger	NOR	0.00448655	0.0269193
Akkermansia	NOR	0.00410997	0.0269193
Burkholderia	NPC_F	0.00504248	0.0272294
Unspecified_Lachnospiraceae	NOR	0.00772803	0.0379376
[Ruminococcus]	NPC_F	0.00876726	0.0394527
Alistipes	NOR	0.0116697	0.0484743
Bifidobacterium	NOR	0.0129576	0.0499792
Haemophilus	NPC_F	0.0141567	0.0509643
Coprococcus	NOR	0.0161018	0.0543437
Bilophila	NOR	0.0205388	0.0652409
Clostridium	NPC_F	0.0251441	0.0754322
Unspecified_S24_7	NOR	0.0284937	0.0809821
Escherichia	NPC_F	0.0334932	0.0904317
Unspecified_Clostridiales	NOR	0.0365781	0.0940579
Dialister	NOR	0.0385703	0.0946726
Roseburia	NOR	0.0411838	0.0966925
B2. Enriched or depleted genus identified in NPC_S patients as compared with normal controls
Taxonname	Enriched group	p-value	FDR
Klebsiella	NPC_S	<0.001	<0.001
Clostridiaceae spp.	NPC_S	<0.001	0.000862368
Clostridiales spp.	NOR	<0.001	0.00714984
Veillonella	NPC_S	<0.001	0.00714984
[Mogibacteriaceae] spp.	NOR	0.000755685	0.00906822
Clostridium	NPC_S	0.00210609	0.0210609
Holdemania	NPC_S	0.00839574	0.062968
RF39 spp.	NOR	0.00752579	0.062968
Ruminococcaceae spp.	NOR	0.0149462	0.099641
B3. Enriched or depleted genus identified in NPC_F patients as compared with NPC_S patients
Taxonname	Enriched group	p-value	FDR
Erysipelotrichaceae spp.	NPC_S	<0.001	<0.001
Clostridium	NPC_F	<0.001	<0.001
[Eubacterium]	NPC_F	<0.001	<0.001
Megamonas	NPC_S	<0.001	0.00202309
Sutterella	NPC_S	0.000640732	0.00538215
Roseburia	NPC_S	0.00970155	0.0679109
Prevotella	NPC_S	0.0236584	0.0978784
Clostridium	NPC_S	0.0250526	0.0978784
[Ruminococcus]	NPC_F	0.0302957	0.0978784
Butyricicoccus	NPC_S	0.0285928	0.0978784
Ruminococcus	NPC_S	0.0199836	0.0978784
Veillonella	NPC_F	0.0297769	0.0978784
Escherichia	NPC_F	0.0298375	0.0978784
C1. Enriched or depleted species identified in NPC_F patients as compared with normal controls
Taxonname	Enriched group	p-value	FDR
Clostridium ramosum	NPC_F	<0.001	<0.001
Veillonella parvula	NPC_F	<0.001	<0.001
Megamonas spp.	NPC_F	<0.001	<0.001
Prevotella copri	NOR	<0.001	<0.001
Sutterella spp.	NOR	<0.001	0.00373897
Erysipelotrichaceae spp.	NOR	<0.001	0.00376862
[Eubacterium] dolichum	NPC_F	0.00111854	0.0129431
Ruminococcus bromii	NOR	0.00138158	0.0139885
Bacteroides ovatus	NPC_F	0.00210549	0.0165086
Clostridium celatum	NOR	0.00224191	0.0165086
Anaerostipes spp.	NOR	0.00189066	0.0165086
[Eubacterium] biforme	NPC_F	0.00337498	0.0224952
Burkholderia spp.	NPC_F	0.00361035	0.0224952
Roseburia spp.	NOR	0.00407805	0.0235944
Gemmiger formicilis	NOR	0.00661689	0.0334133
Haemophilus parainfluenzae	NPC_F	0.00697806	0.0334133
Akkermansia muciniphila	NOR	0.00701266	0.0334133
Collinsella aerofaciens	NOR	0.014444	0.0615773
[Ruminococcus] torques	NPC_F	0.0139544	0.0615773
Escherichia coli	NPC_F	0.0163772	0.0663275
Lachnospiraceae spp.	NOR	0.0210078	0.0773471
Roseburia faecis	NOR	0.0207178	0.0773471
Coprococcus spp.	NOR	0.0243381	0.0857124
Bifidobacterium spp.	NOR	0.0258288	0.0871722
Blautia obeum	NOR	0.0280064	0.0907406
Clostridium spp.	NPC_F	0.0293123	0.091319
Streptococcusspp.	NPC_F	0.0328294	0.0984882
C2. Enriched or depleted species identified in NPC_S patients as compared with normal controls
Taxonname	Enriched group	p-value	FDR
Veillonella parvula	NPC_S	<0.001	<0.001
Klebsiella spp.	NPC_S	<0.001	<0.001
Clostridiaceae spp.	NPC_S	<0.001	0.000850085
[Eubacterium] dolichum	NPC_S	<0.001	0.000850085
Klebsiella spp.	NPC_S	<0.001	0.0020415
[Ruminococcus] spp.	NPC_S	<0.001	0.00552028
[Mogibacteriaceae] spp.	NOR	<0.001	0.00552028
Clostridiales spp.	NOR	0.000846512	0.0091
Veillonella dispar	NPC_S	0.00159292	0.0151029
Clostridium ramosum	NPC_S	0.00175616	0.0151029
Clostridium spp.	NPC_S	0.00558168	0.0436386
Eggerthella lenta	NPC_S	0.0071436	0.0511958
Bacteroides ovatus	NPC_S	0.00835221	0.0552531
RF39 spp.	NOR	0.0144553	0.0887968
Enterobacteriaceae spp.	NPC_S	0.0155074	0.088909
Haemophilus parainfluenzae	NPC_S	0.0170574	0.0916834
Butyricicoccus pullicaecorum	NPC_S	0.018294	0.0925462
C3. Enriched or depleted species identified in NPC_F patients as compared with NPC_S patients
Taxonname	Enriched group	p-value	FDR
Erysipelotrichaceae spp.	NPC_S	<0.001	0.00184546
Clostridium ramosum	NPC_F	<0.001	0.00225917
Megamonas spp.	NPC_S	<0.001	0.00561275
Sutterella spp.	NPC_S	0.000667562	0.0122252
Klebsiella spp.	NPC_S	0.000702595	0.0122252
Clostridium symbiosum	NPC_F	0.000969777	0.0140618
Clostridium celatum	NPC_S	0.00208092	0.0201156
Blautia producta	NPC_F	0.0020018	0.0201156
[Ruminococcus] gnavus	NPC_F	0.00171051	0.0201156
Prevotella stercorea	NPC_S	0.00556406	0.0322715
Clostridium spp.	NPC_S	0.0049848	0.0322715
Blautia obeum	NPC_S	0.00414288	0.0322715
Roseburia spp.	NPC_S	0.00554802	0.0322715
Burkholderia spp.	NPC_F	0.00482118	0.0322715
RF39 spp.	NPC_F	0.0043122	0.0322715
Ruminococcus bromii	NPC_S	0.0073507	0.0399694
Prevotella copri	NPC_S	0.00794145	0.0406416
Roseburia faecis	NPC_S	0.0110009	0.0519925
Klebsiella spp.	NPC_S	0.0113547	0.0519925
Collinsella aerofaciens	NPC_S	0.0122703	0.0533758
Butyricicoccus pullicaecorum	NPC_S	0.0186097	0.0770972
Bifidobacterium spp.	NPC_S	0.0205245	0.0811651
