# Supplementary material for: Intestinal Flora Disruption and Novel Biomarkers Associated With Nasopharyngeal Carcinoma
Source: Front Oncol. 2019 Dec 6;9:1346. doi: 10.3389/fonc.2019.01346 (PMC6908496; doi:10.3389/fonc.2019.01346)
Supplement: Supplementary file 3 [file Table_7.xlsx]

## Sheet: 工作表2
Supplementary Table 7 Enriched KEGG-pathway predicted based on 16S rRNA compared among NPC patients and healthy volunteers using Dunn test
A1. Enriched L1 KEGG-pathway predicted in NPC_F patients as compared with NOR
KEGG_pathway	Enriched group	DunnTest_Z	Adjusted-P Value
Environmental Information Processing	NPC_F	-2.44478	0.021741
Human Diseases	NPC_F	-1.93118	0.0801907
Organismal Systems	NOR	2.60951	0.0136009
Unclassified	NPC_F	-1.98006	0.0715444
A2. Enriched L1 KEGG-pathway predicted in NPC_S patients as compared with NOR
KEGG_pathway	Enriched group	DunnTest_Z	Adjusted-P Value
Genetic Information Processing	NOR	2.45295	0.0212536
B1. Enriched L2 KEGG-pathway predicted in NPC_F patients as compared with NOR
KEGG_pathway	Enriched group	DunnTest_Z	Adjusted-P Value
Amino Acid Metabolism	NOR	2.01957	0.0651416
Biosynthesis of Other Secondary Metabolites	NOR	1.85752	0.0948549
Cellular Processes and Signaling	NPC_F	-1.92449	0.0814405
Circulatory System	NPC_F	-2.23604	0.0380237
Digestive System	NOR	1.93855	0.0788345
Endocrine System	NOR	2.7066	0.0101963
Energy Metabolism	NOR	1.94658	0.077377
Immune System	NOR	2.15484	0.0467621
Lipid Metabolism	NPC_F	-1.96935	0.0733692
Membrane Transport	NPC_F	-2.19836	0.0418851
Metabolism	NPC_F	-2.50371	0.0184349
Metabolism of Cofactors and Vitamins	NOR	2.18564	0.0432631
Metabolism of Terpenoids and Polyketides	NOR	1.9727	0.0727948
Neurodegenerative Diseases	NPC_F	-2.42536	0.0229397
Nucleotide Metabolism	NOR	1.87025	0.0921742
Transcription	NPC_F	-2.16823	0.045212
Translation	NOR	2.06176	0.0588461
B2. Enriched L2 KEGG-pathway predicted in NPC_S patients as compared with NOR
KEGG_pathway	Enriched group	DunnTest_Z	Adjusted-P Value
Cellular Processes and Signaling	NPC_S	-1.91393	0.0834429
Metabolic Diseases	NOR	2.09937	0.0536764
Neurodegenerative Diseases	NPC_S	-2.17843	0.045
Metabolism of Terpenoids and Polyketides	NOR	2.06094	0.0589634
Nucleotide Metabolism	NOR	1.93988	0.0785921
Replication and Repair	NOR	2.18777	0.0430301
Signal Transduction	NPC_S	-2.12916	0.0498621
Translation	NOR	2.39626	0.0248449
Xenobiotics Biodegradation and Metabolism	NPC_S	-1.87166	0.0918808
B3. Enriched L2 KEGG-pathway predicted in NPC_F patients as compared with NPC_S patients
KEGG_pathway	Enriched group	DunnTest_Z	Adjusted-P Value
Biosynthesis of Other Secondary Metabolites	NPC_S	-2.2343	0.0381951
Circulatory System	NPC_F	2.05169	0.0603001
